# Supplementary material for: High Concentration of Protein Oxidation Biomarker O-Tyr/Phe Predicts Better Outcome in Childhood Bacterial Meningitis
Source: Antioxidants (Basel). 2023 Mar 2;12(3):621. doi: 10.3390/antiox12030621 (PMC10045379; doi:10.3390/antiox12030621)
Supplement: Supplementary file 1 [file antioxidants-12-00621-s001.zip]

Archive with 1 entries (1 files):
- antioxidants-2234866-supplementary.pdf
